# Supplementary material for: An antibody uniquely binding short 2′-O-methyl RNA oligonucleotide duplexes: formation and recognition of target duplexes on cell surfaces
Source: Front Immunol. 2026 Jan 12;16:1699400. doi: 10.3389/fimmu.2025.1699400 (PMC12833424; doi:10.3389/fimmu.2025.1699400)
Supplement: Supplementary file 1 [file DataSheet1.zip]

Archive with 18 entries (17 files):
- Supplementary Material.jpg/
- __MACOSX/._Supplementary Material.jpg
- Supplementary Material.jpg/.DS_Store
- __MACOSX/Supplementary Material.jpg/._.DS_Store
- Supplementary Material.jpg/Figure S3.jpg
- __MACOSX/Supplementary Material.jpg/._Figure S3.jpg
- Supplementary Material.jpg/SupplementaryTables&Data.docx
- __MACOSX/Supplementary Material.jpg/._SupplementaryTables&Data.docx
- Supplementary Material.jpg/Figure S2.jpg
- __MACOSX/Supplementary Material.jpg/._Figure S2.jpg
- Supplementary Material.jpg/Figure S1.jpg
- __MACOSX/Supplementary Material.jpg/._Figure S1.jpg
- Supplementary Material.jpg/Figure S5.jpg
- __MACOSX/Supplementary Material.jpg/._Figure S5.jpg
- Supplementary Material.jpg/Figure S4.jpg
- __MACOSX/Supplementary Material.jpg/._Figure S4.jpg
- Supplementary Material.jpg/Figure S6.jpg
- __MACOSX/Supplementary Material.jpg/._Figure S6.jpg
